# Supplementary material for: Efficacy of a Novel Augmented Reality Navigation System Using 3D Computer Graphic Modeling in Endoscopic Transsphenoidal Surgery for Sellar and Parasellar Tumors
Source: Cancers (Basel). 2023 Apr 4;15(7):2148. doi: 10.3390/cancers15072148 (PMC10093001; doi:10.3390/cancers15072148)
Supplement: Supplementary file 1 [file cancers-15-02148-s001.zip]

Archive with 2 entries (2 files):
- cancers-2265238-Supplementary Table S1.xlsx
- cancers-2265238-Supplementary Video S1.mp4
