# Supplementary material for: Efficacy of a Novel Augmented Reality Navigation System Using 3D Computer Graphic Modeling in Endoscopic Transsphenoidal Surgery for Sellar and Parasellar Tumors
Source: Cancers (Basel). 2023 Apr 4;15(7):2148. doi: 10.3390/cancers15072148 (PMC10093001; doi:10.3390/cancers15072148)
Supplement: Supplementary file 1 [file cancers-15-02148-s001.zip › cancers-2265238-Supplementary Table S1.xlsx]

## Sheet: Supplementaly Table S1
case number	age	sex	diagnosis	approach	M.S(Operator1)	Y.G. (Operator2)	Y.I (Resident1)	A.K.(Resident2)	Y.N.(Resident3)	The average score	α	Standard deviation	Case number	Confidence interval (CI)	lower CI	Upper CI
1	56	female	petroclival meningioma	endonasal-transclival	5	5	5	4	5	4.8	0.05	0.4	5	0.496666	4.4	5.2
2	74	female	NF-PitNET	endonasal-transsphenoidal	4	4	5	4	5	4.4	0.05	0.489898	5	0.608289	3.9101	4.8899
3	55	male	NF-PitNET	endonasal-transsphenoidal	5	4	5	4	5	4.6	0.05	0.489898	5	0.608289	4.1101	5.0899
4	60	female	NF-PitNET	endonasal-transsphenoidal	5	5	5	5	4	4.8	0.05	0.4	5	0.496666	4.4	5.2
5	58	male	PitNET(GHoma)	endonasal-transsphenoidal	5	5	3	5	5	4.6	0.05	0.8	5	0.993331	3.8	5.4
6	75	female	tuberculum sellar meningioma	endonasal-transsphenoidal	5	5	5	5	5	5	0.05	0	5	#NUM!	5	5
7	50	female	craniovertebral junction chordoma	endonasal-transclival	5	4	5	3	5	4.4	0.05	0.8	5	0.993331	3.6	5.2
8	57	female	NF-PitNET	endonasal-transsphenoidal	4	5	5	5	4	4.6	0.05	0.489898	5	0.608289	4.1101	5.0899
9	16	male	craniopharyngioma	endonasal-transsphenoidal	5	5	5	5	5	5	0.05	0	5	#NUM!	5	5
10	52	female	intraorbital cavernous malformation	endonasal-transethmoidal	5	5	5	5	5	5	0.05	0	5	#NUM!	5	5
11	39	male	skull base chondrosarcoma	endonasal-transmaxillary	5	5	5	5	5	5	0.05	0	5	#NUM!	5	5
12	58	male	NF-PitNET	endonasal-transsphenoidal	5	4	4	5	5	4.6	0.05	0.489898	5	0.608289	4.1101	5.0899
13	82	male	clival chordoma	endonasal-transclival	4	4	4	4	4	4	0.05	0	5	#NUM!	4	4
14	58	male	pituitary apoplexy	endonasal-transsphenoidal	4	5	5	5	5	4.8	0.05	0.4	5	0.496666	4.4	5.2
15	47	male	petroclival meningioma	endonasal-transclival	5	5	5	5	5	5	0.05	0	5	#NUM!	5	5

## Sheet: assessment score
Result of assessment			Scale
Mischievous, confusing			1
Not mischievous but not useful			2
Useful but less than conventional neuronavigation			3
As useful as conventional neuronavigation			4
More useful than conventional neuronavigation			5
